# Supplementary material for: Herbal Medicine for Postpartum Pain: A Systematic Review of Puerperal Wind Syndrome (Sanhupung)
Source: Healthcare (Basel). 2023 Oct 16;11(20):2743. doi: 10.3390/healthcare11202743 (PMC10606538; doi:10.3390/healthcare11202743)
Supplement: Supplementary file 1 [file healthcare-11-02743-s001.zip]

Archive with 1 entries (1 files):
- healthcare-2619522-supplementary.pdf
